# Supplementary material for: Maternal Nutrient Restriction Disrupts Gene Expression and Metabolites Associated with Urea Cycle, Steroid Synthesis, Glucose Homeostasis, and Glucuronidation in Fetal Calf Liver
Source: Metabolites. 2022 Feb 24;12(3):203. doi: 10.3390/metabo12030203 (PMC8949217; doi:10.3390/metabo12030203)
Supplement: Supplementary file 1 [file metabolites-12-00203-s001.zip › Table S1.xlsx]

## Sheet: Table S1
Table S1. Relative levels of detected metabolites in LN and HN fetal LT muscle by CE-TOFMS metabolomics
Compound name	LN		HN		LN/HN
	Mean	S.D.	Mean	S.D.	Ratio ¶	p-value (t-test)
1-Aminocyclopropane-1-carboxylic acid Homoserinelactone	0.000117419	2.30801e-05	0.000118131	2.5848e-06	0.993978	0.969708
1-Methyl-4-imidazoleacetic acid	0.00184272	0.000296723	0.00170441	0.00016058	1.08115	0.443606
1-Methyladenosine	N.A.	N.A.	2.06344e-05	N.A.	<1	N.A.
1-Methylhistamine	0.000414509	0.000206125	0.000322905	4.6273e-05	1.28369	0.419137
1-Methylhistidine 3-Methylhistidine	0.0143269	0.00387405	0.0125504	0.00218947	1.14155	0.45506
11-Aminoundecanoic acid	0.000128054	N.A.	N.A.	N.A.	1<	N.A.
2'-Deoxycytidine	0.000172654	5.63223e-05	0.000127216	5.55287e-05	1.35717	0.294298
2,4-Diaminobutyric acid	0.000133495	4.18585e-07	0.000188216	1.88587e-05	0.709268	0.00736207
2-Aminoethylphosphonic acid	0.000424879	0.000116364	0.000972428	0.000287653	0.436926	0.01238
2-Aminoisobutyric acid 2-Aminobutyric acid	0.0370287	0.0105868	0.0346521	0.00343872	1.06858	0.684274
2-Deoxyglucose 6-phosphate	0.000168141	9.34667e-06	0.00012739	6.019e-06	1.31989	0.0352548
2-Hydroxybutyric acid	0.00102175	9.22403e-05	0.00162333	0.000508539	0.629416	0.191795
2-Hydroxyglutaric acid	0.000911856	0.000208752	0.00103813	0.000256874	0.878363	0.47439
2-Hydroxyvaleric acid	0.000258003	N.A.	0.000296964	0.00014398	0.868801	N.A.
2-Methylserine	8.91641e-05	9.07268e-06	8.62958e-05	7.98478e-06	1.03324	0.682405
3',5'-ADP	0.000418951	0.000139431	0.000603983	6.53652e-05	0.693647	0.105882
3'-AMP	0.000258503	3.3493e-05	0.000282907	7.75435e-05	0.913739	0.704747
3'-Dephospho CoA	0.000212254	5.32725e-05	0.0002729	4.44266e-05	0.777772	0.172583
3,4-Dihydroxyhydrocinnamic acid Homovanillic acid Hydroxyphenyllactic acid	0.000189123	4.60957e-06	0.000218897	5.28562e-05	0.863981	0.386099
3-Amino-2-piperidone	0.00010836	N.A.	0.000111116	6.11892e-05	0.975205	N.A.
3-Aminobutyric acid	0.00286943	0.00124108	0.00336451	0.00144911	0.852853	0.622362
3-Aminoisobutyric acid	0.00483711	0.00108174	0.00471647	0.00101597	1.02558	0.876188
3-Aminopropane-1,2-diol	0.00016781	2.85398e-05	0.000172181	N.A.	0.974616	N.A.
3-Guanidinopropionic acid	0.000264187	0.000112717	0.000248451	4.37116e-05	1.06333	0.803326
3-Hydroxy-2-methyl-4-pyrone	0.014071	0.00319099	0.0141055	0.005204	0.997555	0.991352
3-Hydroxy-3-methylglutaric acid	0.000789291	0.000144247	0.00106084	0.000289953	0.744024	0.144554
3-Hydroxybutyric acid	0.00202697	0.000429262	0.00201332	0.000453083	1.00678	0.969429
3-Phosphoglyceric acid	0.000772182	0.000323158	0.000934791	N.A.	0.826048	N.A.
4-Acetamidobutanoic acid	0.000217919	3.45602e-05	0.000273532	9.51627e-05	0.796684	0.319311
4-Amino-3-hydroxybutyric acid	9.078e-05	2.91309e-05	0.000163387	3.35742e-05	0.555612	0.0171005
4-Oxopyrrolidine-2-carboxylic acid	0.00167913	0.000324326	0.00160349	0.000383657	1.04717	0.773473
5'-Deoxy-5'-methylthioadenosine	0.00011305	2.18679e-05	8.42286e-05	1.69676e-05	1.34218	0.0824402
5-Aminovaleric acid	0.00373804	0.00145577	0.00319968	0.000671627	1.16825	0.526845
5-Hydroxylysine	0.000276348	5.34983e-05	0.000286006	5.99826e-05	0.966234	0.818089
5-Hydroxypentanoic acid	0.000373552	4.39531e-05	0.000418765	0.000125341	0.892031	0.521385
5-Oxoproline	0.00463325	0.00127373	0.00467733	0.00216085	0.990577	0.973106
6-Aminohexanoic acid	0.000313902	0.00024709	0.000184416	0.000114516	1.70214	0.44514
6-Phosphogluconic acid	0.00172009	0.000369261	0.00102216	0.000414241	1.6828	0.0455712
7-Methylguanine	6.78795e-05	2.47262e-05	4.78767e-05	7.98691e-06	1.4178	0.243356
7-Methylxanthine	0.000646584	0.000133356	0.000996698	0.000169038	0.648727	0.027358
Acetyl CoA_divalent	0.00014934	N.A.	0.000250172	9.32621e-05	0.59695	N.A.
Acetylcholine	0.00149875	0.00127945	0.000777298	0.000563672	1.92815	0.341851
Adenine	0.00069197	0.000391328	0.000592731	0.000122707	1.16743	0.645575
Adenosine	0.00136959	0.00129283	0.000513554	0.000457187	2.66688	0.262217
Adenylosuccinic acid	0.00140825	0.000902172	0.00142309	0.00044867	0.98957	0.977451
ADMA	0.00244212	0.000859208	0.0027011	0.000430252	0.904121	0.609274
ADP	0.00411589	0.000808828	0.00346317	0.0016542	1.18847	0.504956
ADP-glucose GDP-fucose	0.000626868	0.000100443	0.000671473	0.000143076	0.93357	0.628047
ADP-ribose	0.000775316	0.000446012	0.000927507	0.000683616	0.835914	0.722038
Ala	0.315352	0.0333722	0.265751	0.0203676	1.18664	0.0442398
Allantoic acid	0.00307	0.000830748	0.00253338	0.000846343	1.21182	0.400359
Alloisoleucine	0.000330502	7.7295e-05	0.000351114	7.21424e-05	0.941294	0.710072
AMP	0.0138912	0.0065636	0.0113467	0.00730894	1.22425	0.62297
Anserine_divalent	0.000320537	9.95059e-05	0.000281039	0.000101275	1.14054	0.598065
Arg	0.000681941	0.0003937	0.000703684	0.000223724	0.969102	0.926624
Argininosuccinic acid	0.000133648	1.93237e-05	0.000140771	4.75892e-05	0.949404	0.790828
Ascorbate 2-sulfate	0.000421602	0.000190716	0.000488268	7.95595e-05	0.863465	0.542654
Ascorbic acid	0.022734	0.00774606	0.0190051	0.00485306	1.1962	0.445743
Asn	0.0190579	0.00349347	0.0172091	0.00232812	1.10743	0.412321
Asp	0.162204	0.0137469	0.11727	0.0113882	1.38316	0.00237039
ATP	0.0026751	0.000292264	0.00224101	0.000621051	1.1937	0.252828
Azetidine 2-carboxylic acid	N.A.	N.A.	8.18069e-05	N.A.	<1	N.A.
Betaine	0.0968476	0.0301767	0.0988803	0.0434518	0.979443	0.941244
Betaine aldehyde_+H2O	0.000877671	0.00018727	0.000449381	0.000168026	1.95306	0.0144154
Butyrylcarnitine	0.00205191	0.00174569	0.00219208	0.00179189	0.936059	0.914434
Cadaverine	N.A.	N.A.	4.32857e-05	1.01466e-05	<1	N.A.
Carboxymethyllysine	4.20458e-05	N.A.	6.45499e-05	3.0139e-05	0.651369	N.A.
Carnitine	0.00228527	0.000799377	0.00240694	0.000675143	0.94945	0.823828
Carnosine	0.000483025	6.58785e-05	0.00046714	7.19697e-05	1.034	0.755784
Castanospermine	0.00017698	2.66478e-05	0.000140907	3.26556e-05	1.256	0.137798
CDP-choline	0.0013285	0.000352154	0.00118363	0.000128563	1.1224	0.468937
Choline	0.0555081	0.0109596	0.0517064	0.0105214	1.07353	0.634566
Citric acid	0.00529369	0.000417359	0.00629191	0.00319814	0.841349	0.558671
Citrulline	0.00398538	0.00119621	0.0033913	0.00080386	1.17518	0.441237
CMP	0.000345615	3.86825e-05	0.000289913	4.31146e-05	1.19213	0.102799
CMP-N-acetylneuraminate	0.000636403	0.000216069	0.00058553	0.000230786	1.08688	0.758495
CoA_divalent	0.00103681	0.000102418	0.000845902	0.0001987	1.22568	0.138503
Creatine	0.00251136	0.000685666	0.0025847	0.000769291	0.971625	0.891471
Creatinine	0.023738	0.00283868	0.0212446	0.00625887	1.11737	0.495384
Cys	0.00142538	0.00074687	0.00357586	0.00384561	0.398613	0.314346
Cys-Gly	8.35799e-05	6.05101e-05	6.77819e-05	4.12161e-05	1.23307	0.789075
Cystathionine	0.0032643	0.00150074	0.00960473	0.00781034	0.339864	0.16195
Cysteine glutathione disulfide	0.00036744	0.000184784	0.00123436	0.00122278	0.297677	0.210467
Cystine	6.82576e-05	N.A.	0.000254355	0.000196826	0.268356	N.A.
Cytidine	0.00259943	0.000867499	0.00207312	0.000621217	1.25387	0.36197
Daminozide Ala-Ala	0.00266908	0.00140053	0.00120989	0.000641526	2.20605	0.106986
Decarboxylated S-Adenosylmethionine	0.000420883	0.000159714	0.00068008	0.000430546	0.618872	0.302056
Diethanolamine	0.000465975	0.00033702	0.00025122	8.39505e-05	1.85485	0.262427
Dihydroxyacetone phosphate	0.00152427	0.000345507	0.00115437	0.000927249	1.32043	0.482948
Dimethylaminoethanol	0.000711087	0.000269873	0.000905628	0.000366846	0.785187	0.42571
Dyphylline	0.00452124	0.000691137	0.00389455	0.00118066	1.16092	0.394909
Ethanolamine	0.00263075	0.000589478	0.00276616	0.000832534	0.951045	0.799511
Ethanolamine phosphate	0.0133515	0.00269137	0.0142992	0.00188217	0.933725	0.584852
FAD_divalent	0.000257209	3.68401e-05	0.000302141	3.17153e-05	0.851289	0.114008
Formiminoglutamic acid	0.000441437	9.31603e-05	0.000115922	N.A.	3.80805	N.A.
Fructose 1,6-diphosphate	0.00106951	0.000831424	0.000320054	N.A.	3.34166	N.A.
Fructose 6-phosphate	0.0097467	0.00246743	0.00537855	0.00460876	1.81214	0.202049
Fumaric acid	0.00666358	0.00141462	0.00676401	0.00100077	0.985153	0.911506
GABA	0.0031719	0.000949383	0.00279012	0.00051243	1.13683	0.50565
Galactosamine Glucosamine	0.000515141	0.000133212	0.00209438	0.00203212	0.245963	0.171895
GDP	0.000776265	0.000122683	0.000760355	0.000216786	1.02093	0.902521
GDP-mannose GDP-galactose GDP-glucose	0.000736435	0.000218093	0.000662239	0.00024991	1.11204	0.670302
Gln	0.188721	0.0469534	0.178567	0.0288911	1.05686	0.725249
Glu	0.264636	0.0550867	0.251768	0.065621	1.05111	0.77402
Glu-Glu	3.16195e-05	8.04805e-08	3.65165e-05	5.40234e-06	0.865895	0.310912
Gluconic acid	0.00307887	0.000438351	0.00396857	0.000804036	0.775813	0.100014
Gluconolactone	0.00108018	0.000153647	0.00118731	0.000266756	0.90977	0.512466
Glucosamine 6-phosphate	N.A.	N.A.	0.00248158	N.A.	<1	N.A.
Glucose 1-phosphate	0.00354942	0.00032315	0.00268207	0.00174842	1.32339	0.366927
Glucose 6-phosphate	0.0334252	0.00640682	0.0203354	0.018384	1.6437	0.227316
Glucuronic acid Galacturonic acid	0.000355439	7.17645e-05	0.000466346	8.17687e-05	0.762177	0.0875842
Glutaric acid Methylsuccinic acid	0.000541888	0.00023205	0.000799178	0.000344721	0.678057	0.261849
Glutathione (GSH)	0.096068	0.0104509	0.0999798	0.0430214	0.960874	0.865547
Glutathione (GSSG)_divalent	0.0174398	0.00246355	0.0279388	0.0112735	0.624215	0.118677
Gly	0.183701	0.0328481	0.162949	0.0144404	1.12735	0.291367
Gly-Asp	6.55794e-05	7.28644e-06	6.49048e-05	8.68386e-06	1.01039	0.909139
Gly-Gly	0.000361004	5.21049e-05	0.000414529	8.77738e-05	0.870879	0.334698
Gly-Leu	0.000206671	2.89273e-05	0.000284019	5.41334e-05	0.727666	0.0452627
Glyceric acid	N.A.	N.A.	0.000400067	N.A.	<1	N.A.
Glycerol	0.0797414	0.0199184	0.0493355	0.00909379	1.61631	0.0321116
Glycerol 3-phosphate	0.0338138	0.00148332	0.0318674	0.00763541	1.06108	0.634557
Glycerophosphocholine	0.166055	0.0529701	0.169182	0.0605178	0.981517	0.940545
Glycocholic acid	0.000948634	0.000484753	0.000935959	0.000138914	1.01354	0.961538
GMP	0.00154523	0.000540359	0.0013794	0.000467143	1.12022	0.658793
GTP	0.000347449	4.29748e-05	0.000401964	0.000101608	0.86438	0.369308
Guanidinosuccinic acid	0.000183499	2.95426e-05	0.000209962	5.56714e-05	0.873962	0.433213
Guanosine	0.00222053	0.000899199	0.00259961	0.00130593	0.854178	0.649455
Heptanoic acid	N.A.	N.A.	0.000235717	N.A.	<1	N.A.
Hexanoic acid	0.000245759	2.30486e-05	0.000280091	6.18518e-05	0.877425	0.338309
Hippuric acid	0.000587252	3.86985e-05	0.000649348	0.000104573	0.904372	0.307988
His	0.0202656	0.00292718	0.0175987	0.00218789	1.15154	0.194704
Histamine	0.00123494	0.000611507	0.000802871	0.000255662	1.53816	0.240093
Homocarnosine	5.15471e-05	1.56719e-05	4.40045e-05	1.0177e-05	1.1714	0.522992
Homocitrulline	0.000403067	0.000163184	0.000454858	0.000118135	0.886138	0.625518
Homoserine	0.000111955	N.A.	N.A.	N.A.	1<	N.A.
Hydroxyproline	0.0221197	0.00343626	0.0212383	0.000477279	1.0415	0.629506
Hypotaurine	0.00849649	0.00316346	0.0184505	0.014661	0.460502	0.232666
Hypoxanthine	0.0340572	0.0105679	0.0352079	0.0127153	0.967316	0.893846
Ile	0.028142	0.00418789	0.031944	0.00355371	0.880979	0.215511
Imidazole-4-acetic acid	4.00371e-05	N.A.	3.31088e-05	N.A.	1.20926	N.A.
IMP	0.000394559	8.01909e-05	0.000454324	0.000137946	0.868454	0.482116
Inosine	0.0438025	0.00626392	0.0447482	0.0158128	0.978867	0.915084
Isethionic acid	0.000316619	4.65914e-05	0.00032823	8.47073e-05	0.964627	0.818172
Isocitric acid	0.00120612	0.000420585	0.00176076	0.000378607	0.684999	0.300029
Isoglutamic acid	9.00834e-05	N.A.	9.1131e-05	5.39355e-05	0.988504	N.A.
Isovalerylcarnitine	0.00165642	0.00111791	0.00114348	0.00038729	1.44859	0.419194
Kynurenine	0.000376834	7.09053e-05	0.00029771	0.000100894	1.26577	0.246736
Lactic acid	0.279615	0.0524233	0.328263	0.0579654	0.851799	0.259573
Lauric acid	0.000208981	5.8237e-05	0.00025653	8.65967e-05	0.814645	0.397285
Leu	0.0649225	0.00749667	0.0740659	0.00962622	0.87655	0.184581
Lys	0.0172211	0.00391405	0.0197759	0.000937021	0.870815	0.251263
Malic acid	0.0436072	0.00831844	0.0444675	0.00511946	0.980654	0.865973
Malonylcarnitine	6.81532e-05	2.08209e-05	5.949e-05	1.55283e-05	1.14563	0.529526
Melamine	6.15848e-05	N.A.	N.A.	N.A.	1<	N.A.
Met	0.00180934	0.000330278	0.00235355	0.000616972	0.768772	0.170877
Methionine sulfoxide	0.000117269	3.39029e-05	0.00018831	0.000103209	0.622745	0.418209
Mucic acid	0.000242956	5.24463e-05	0.00030983	N.A.	0.784159	N.A.
myo-Inositol 1-phosphate myo-Inositol 3-phosphate	0.000773522	0.000271994	0.000702794	0.000394282	1.10064	0.777705
myo-Inositol 2-phosphate	0.000272657	N.A.	0.000314459	4.563e-05	0.867069	N.A.
Myristic acid	N.A.	N.A.	0.000248527	N.A.	<1	N.A.
N,N-Dimethylglycine	0.00617995	0.00262059	0.0119914	0.00561587	0.515364	0.109836
N-(1-Deoxy-1-fructosyl)valine	0.000118249	1.14807e-05	0.0001145	4.6857e-05	1.03274	0.92097
N-Acetylaspartic acid	0.000916206	0.000241019	0.000921035	0.000122729	0.994758	0.972677
N-Acetylgalactosamine N-Acetylmannosamine N-Acetylglucosamine	0.00160688	0.000944519	0.00305436	0.00142767	0.526096	0.141763
N-Acetylglucosamine 1-phosphate	0.00602055	0.00461012	0.00284216	0.000796303	2.1183	0.223082
N-Acetylglucosamine 6-phosphate	0.00122053	0.000335747	0.0011019	0.000648821	1.10766	0.756378
N-Acetylglucosylamine	6.78012e-05	1.31246e-05	5.05034e-05	2.62433e-05	1.34251	0.349611
N-Acetylglutamic acid	0.000448988	4.84308e-05	0.000428867	1.5539e-06	1.04692	0.609181
N-Acetyllysine	0.000531849	4.94306e-05	0.000533725	0.000105867	0.996484	0.975419
N-Acetylneuraminic acid	0.00637842	0.00291381	0.0063862	0.000729143	0.998782	0.996036
N-Acetylornithine	0.000163676	2.44285e-05	0.000149077	1.29876e-05	1.09793	0.331873
N-Acetylputrescine	0.000142553	2.13019e-05	0.000128546	3.07442e-05	1.10897	0.482186
N-Glycolylneuraminic acid	0.000632956	0.000171718	0.000600681	0.000101714	1.05373	0.757349
N-Nitrosodiethanolamine	0.000318543	1.83823e-05	0.00029176	5.63998e-05	1.0918	0.401314
N1-Methylguanosine	5.35032e-05	6.95705e-06	4.28153e-05	8.02641e-06	1.24963	0.290707
N5-Ethylglutamine	0.00318273	0.000455044	0.00556038	0.00132489	0.572395	0.0145934
N6,N6,N6-Trimethyllysine	0.00132422	0.000226419	0.00104007	0.000158322	1.27321	0.0854096
N6-Acetyllysine	0.000155878	3.64913e-05	0.000140994	6.99146e-06	1.10556	0.453578
N6-Methyllysine	0.0022978	0.000467963	0.00202501	0.000272946	1.13471	0.352774
N8-Acetylspermidine	0.00366906	0.00121005	0.00542356	0.00440734	0.676503	0.471753
NAD+	0.0045403	0.00202677	0.00449146	0.00130428	1.01087	0.968988
NADH	0.000181536	5.21868e-05	0.00015144	N.A.	1.19873	N.A.
NADP+	0.00130316	0.000625853	0.00115567	0.000528717	1.12763	0.731139
Nicotinamide	0.0329598	0.0112296	0.0281216	0.00494688	1.17205	0.46038
NMN	0.0003964	0.000132383	0.000363427	9.34604e-05	1.09073	0.698161
N’-Formylkynurenine	N.A.	N.A.	3.38592e-05	N.A.	<1	N.A.
Nω-Methylarginine	0.000212341	3.84939e-05	0.000203058	5.13201e-06	1.04572	0.649502
O-Acetylcarnitine	0.0183016	0.00699571	0.0190903	0.00661353	0.958684	0.875222
O-Acetylhomoserine 2-Aminoadipic acid	0.00762906	0.00574271	0.00544561	0.00211976	1.40096	0.502403
O-Succinylhomoserine	N.A.	N.A.	0.000222386	3.54546e-05	<1	N.A.
Octanoic acid	N.A.	N.A.	0.000163263	3.93238e-05	<1	N.A.
Octanoylcarnitine	6.76917e-05	2.73415e-05	4.0497e-05	1.38775e-05	1.67152	0.159588
Octopamine Dopamine	0.000133615	7.36978e-05	0.000109226	3.37961e-05	1.22329	0.569448
Ophthalmic acid	0.143301	0.0278624	0.0682642	0.0520901	2.09921	0.0440543
Ornithine	0.026337	0.00672071	0.0282257	0.00271851	0.933086	0.620999
Pantothenic acid	0.00168643	0.000200048	0.00230006	0.000505211	0.733212	0.0646748
Pelargonic acid	0.000265989	1.30617e-05	0.000294055	3.13937e-05	0.904555	0.149867
Phe	0.0212606	0.00106456	0.0210788	0.00138632	1.00862	0.842112
Phosphocreatine	N.A.	N.A.	0.000139028	8.94185e-06	<1	N.A.
Phosphoenolpyruvic acid	0.000581777	N.A.	N.A.	N.A.	1<	N.A.
Phosphorylcholine	0.164562	0.0337191	0.146088	0.0328071	1.12646	0.462093
Pipecolic acid	0.000340028	0.000119456	0.00029329	6.6603e-05	1.15936	0.519818
Piperidine	0.000165646	5.3822e-05	0.000387452	0.00039093	0.427526	0.3039
Pro	0.064443	0.0149043	0.0625654	0.00256696	1.03001	0.812182
Propionylcarnitine XC0061	0.0191341	0.00717621	0.0136619	0.0038068	1.40054	0.226548
Putrescine	0.00407897	0.00113893	0.004403	0.00222662	0.926407	0.804204
Pyridoxamine	N.A.	N.A.	4.53019e-05	N.A.	<1	N.A.
Pyridoxamine 5'-phosphate	0.000276906	1.4868e-05	0.000289031	7.12769e-05	0.95805	0.750426
Quinic acid	0.000158436	6.51904e-05	0.000245849	0.000138507	0.644445	0.480505
Riboflavin	N.A.	N.A.	0.00012084	5.78714e-06	<1	N.A.
Ribose 5-phosphate	0.00122418	0.000692164	0.00101158	0.000479638	1.21016	0.631624
Ribulose 5-phosphate	0.00729684	0.00176863	0.0059704	0.00102688	1.22217	0.242216
S-Adenosylhomocysteine	0.000211784	4.11837e-05	0.000182207	2.32437e-05	1.16233	0.257544
S-Adenosylmethionine	0.00122474	0.00023466	0.00101936	0.000390558	1.20148	0.40205
S-Lactoylglutathione	0.000428982	8.13993e-05	0.000100411	N.A.	4.27225	N.A.
S-Methylcysteine	0.00143847	9.00165e-05	0.0012611	0.000202739	1.14065	0.160891
S-Methylglutathione	0.000215578	7.39954e-06	0.000171331	5.29227e-05	1.25825	0.148795
S-Methylmethionine	9.92856e-05	2.24683e-05	0.000106242	3.30276e-05	0.93452	0.7395
Saccharopine	0.00017695	0.000126234	0.000162641	7.25109e-05	1.08798	0.850649
Sarcosine	0.00325946	0.000886007	0.00416825	0.00134428	0.781973	0.302031
SDMA	0.00210543	0.00045949	0.00249677	0.000326112	0.843263	0.214176
Sedoheptulose 7-phosphate	0.0196439	0.00195324	0.0179618	0.00810083	1.09365	0.700415
Ser	0.20119	0.0628747	0.145795	0.0282709	1.37995	0.159159
Ser-Glu	0.00019686	4.57976e-05	0.000189278	2.899e-05	1.04005	0.789075
Serotonin	0.00170601	0.00121601	0.0014224	0.000481122	1.19939	0.679636
Spermidine	0.00160376	0.000827478	0.001639	0.000583862	0.978499	0.946777
Spermine	9.4507e-05	2.78488e-05	9.44856e-05	4.29525e-05	1.00023	0.999359
Stachydrine	8.15957e-05	2.39989e-05	9.79835e-05	3.86196e-05	0.832749	0.550558
Succinic acid	0.0428119	0.0105227	0.0463794	0.00588352	0.923081	0.575576
Sulfotyrosine	0.000239916	4.49522e-05	0.000250419	4.36839e-05	0.95806	0.768244
Taurine	0.0122113	0.00237646	0.0127175	0.0023316	0.960193	0.771309
Taurocholic acid	0.000620279	0.000436396	0.000804023	0.000311617	0.771469	0.518732
Terephthalic acid	0.000429197	5.31655e-05	0.000353692	5.09921e-05	1.21347	0.0862547
Thiamine	0.000112875	9.64815e-05	0.000118507	6.67537e-05	0.952479	0.926646
Thiamine phosphate	4.5045e-05	1.4138e-05	3.65281e-05	6.10303e-06	1.23316	0.311027
Thiaproline	0.000961795	0.000403033	0.00225729	0.0018601	0.426083	0.222308
Thr	0.0453301	0.0125081	0.0388886	0.016072	1.16564	0.550335
Threonic acid	0.00241184	0.000214384	0.00272525	0.000259208	0.884997	0.111687
Thymidine	0.000238872	3.23508e-05	0.000201132	4.51231e-05	1.18764	0.222867
trans-Glutaconic acid	0.000249041	5.52603e-05	0.00024877	3.12624e-05	1.00109	0.994278
trans-Zeatin	5.81113e-05	N.A.	N.A.	N.A.	1<	N.A.
Triethanolamine	5.05728e-05	N.A.	3.08863e-05	N.A.	1.63739	N.A.
Trimethylamine N-oxide	7.39448e-05	1.61034e-05	7.22949e-05	1.90174e-05	1.02282	0.933935
Trp	0.00389756	0.000539454	0.00410647	0.000546568	0.949128	0.606013
Tyr	0.00798664	0.000276682	0.00818496	0.00106554	0.975771	0.730975
Tyr-Arg_divalent	4.44981e-05	1.55509e-06	3.93949e-05	1.3492e-05	1.12954	0.641264
Tyr-Glu	4.74566e-05	N.A.	N.A.	N.A.	1<	N.A.
Tyrosine methyl ester	N.A.	N.A.	4.38658e-05	7.78461e-06	<1	N.A.
UDP	0.000282809	6.88292e-05	0.000248945	0.000116757	1.13603	0.687497
UDP-glucose UDP-galactose	0.00131243	0.000296737	0.00224431	0.000457517	0.584781	0.0141832
UDP-glucuronic acid	0.00244775	0.000412867	0.00335367	0.000358187	0.729873	0.016108
UDP-N-acetylgalactosamine UDP-N-acetylglucosamine	0.0101267	0.00436368	0.0067028	0.0025633	1.51082	0.224783
UMP	0.00105588	0.000418396	0.00101814	0.00032923	1.03707	0.891899
Uracil	0.000606967	0.000236715	0.000566257	0.00020286	1.07189	0.802691
Urea	0.115375	0.0263759	0.120466	0.0292692	0.957735	0.804696
Uric acid	0.0054744	0.00254392	0.00661322	0.00218504	0.827795	0.522341
Uridine	0.0029176	0.000472846	0.00254787	0.000481913	1.14511	0.315406
Urocanic acid	N.A.	N.A.	4.79281e-05	N.A.	<1	N.A.
Val	0.0446254	0.00593147	0.0473226	0.0041816	0.943004	0.485373
Xanthine	0.00777019	0.00291703	0.00943817	0.00321792	0.823273	0.471582
Xanthosine	0.000178667	4.54782e-05	0.000188404	5.03524e-05	0.948319	0.802996
XC0089 Nicotinamide riboside	0.000464334	0.000101708	0.000564499	0.000221005	0.82256	0.441754
β-Ala	0.0417764	0.00761434	0.0438994	0.0097649	0.951641	0.743379
β-Ala-Lys	0.000240976	0.000107299	0.00030524	4.76616e-05	0.789463	0.396787
γ-Butyrobetaine	0.00879455	0.00227847	0.00741156	0.000809415	1.1866	0.29623
γ-Glu-Ala	0.000811968	0.000324098	0.000566566	9.4377e-05	1.43314	0.196181
γ-Glu-Asn	0.000220576	6.74689e-05	0.000182876	4.89746e-05	1.20615	0.40063
γ-Glu-Asp	0.000258692	2.67769e-05	0.00027348	2.3807e-05	0.945927	0.474286
γ-Glu-Cys	0.000502908	0.000108302	0.000547311	0.000266247	0.91887	0.767794
γ-Glu-Gln	0.00296335	0.000959509	0.00223126	0.0015709	1.32811	0.456671
γ-Glu-Gly	0.000523323	0.000180315	0.000416657	7.71504e-05	1.256	0.31847
γ-Glu-His	8.23032e-05	1.46323e-05	6.71074e-05	1.2667e-05	1.22644	0.16739
γ-Glu-Ile γ-Glu-Leu	0.000170033	3.29344e-05	0.000150181	3.21257e-05	1.13219	0.421284
γ-Glu-Lys_divalent	6.6264e-05	9.14796e-06	5.82073e-05	2.88628e-05	1.13841	0.666985
γ-Glu-Phe	6.25615e-05	N.A.	5.00175e-05	N.A.	1.25079	N.A.
γ-Glu-Ser	0.000718634	0.000134406	0.000483807	0.000181541	1.48537	0.082826
γ-Glu-Thr	0.000350524	0.000160446	0.000489507	0.000142588	0.716076	0.362215
γ-Glu-Val	0.000129361	1.03283e-05	0.000107497	4.2315e-05	1.20339	0.35243
