# Supplementary material for: Maternal Nutrient Restriction Disrupts Gene Expression and Metabolites Associated with Urea Cycle, Steroid Synthesis, Glucose Homeostasis, and Glucuronidation in Fetal Calf Liver
Source: Metabolites. 2022 Feb 24;12(3):203. doi: 10.3390/metabo12030203 (PMC8949217; doi:10.3390/metabo12030203)
Supplement: Supplementary file 1 [file metabolites-12-00203-s001.zip › Table S2.xlsx]

## Sheet: Table S2
Table S3. PCR primers used in this study
Gene	NCBI accession	Sequence
		Forward	Reverse
ACOX2	NM_001102015.2 Bos taurus acyl-CoA oxidase 2 (ACOX2), mRNA	AGATGGACTTTGAACACACGGATA	CACCATGCTGAGGTAGTTACTCTT
ALDOC	NM_001097984.2	GAACGCGAGCTGTTCCTGTG	CAGAAAGGGCTGGGTACGAG
ANGPTL4	NM_001046043.2	AATCTACAGAGCCAGATGGATCAC	CTTTCCCTCTCTCCCTCTTCAAAC
APOA5	NM_001083492.2	GAGAGGCTTCTGGGACTACTTCAG	AGCTTTTCCAGGAACTTGTCCATA
ARG2	NM_001017942.2	GAGAACTACAGGACAAGGTACCAC	GTCTGTTCCATGACCTTCTGGATA
ASL	NM_001034428.1	GAAAAGTTCAACTCGTCCATCACG	ATGTCCTCATCATTGGGGTTTAGT
ASS1	NM_173892.4	GCTTTTCCTGTACCTGAATGAAGT	TGTCTAAATGAGCGTGGTAAAGGA
CATHL4	NM_174827.2	CCATCCAATGACCAGTTTGACCTA	CCCGAATCTGAACAAATCAGACAC
CPS1	NM_001192258.1	AGCTGTTAACACTTTGAATGAGGC	TTCATCTCGTCTTCGGAGAATACC
DPP4	NM_174039.3	GCTGAATATGGAAACAGCTCCA	TGCCTCCATTGCTTCACATAGT
EHHADH	NM_001075780.2	TAAAGCCATTGTGATTTGTGGAGC	TCTCCCAGTTGTATGTCAAAGGTC
ENO3	NM_001034702.1	CTAGACTCAGAGCCCAGCGAAG	CCATCTCTTAGTTCCAGAGCTTCA
FADS2	NM_001083444.1	GAGATTCAGAAGCACAACCTGC	ATTAACAGGGGCTTCATGAACTTG
FBP1	NM_001034447.2	TGGAGGGATCTTTATGTATCCAGC	CATTCCTCCTGCCTTCTCTATGAC
FDPS	NM_177497.2	ACTCCTTTTACCTTCCTGTAGCTG	CACTTGTTGTCCTGGATGTCTGT
FKBP1B	NM_001098158.1	CAGAATTGGCAAACAGGAAGTCAT	AGTTCCTTCCTGCCTTCACTCTA
G6PC	NM_001076124.2	GCCTTTTATGTCCTCTTCCCCA	CGGTATCCAAAACCCACCAGTA
HMGCS1	NM_001206578.1	CCTTCGTTGGTCGTTCACTTTCTA	GGAAAATAGATCTCAAGGGCAACA
HMGCS2	NM_001045883.1	ACACAGACTGGCATCTACAAGG	GTGGAGAGGTAGAGGGAGTTCT
HSD11B1	NM_001123032.1 Bos taurus hydroxysteroid 11-beta dehydrogenase 1 (HSD11B1), mRNA	CTCTGTAGGTTCTCTCTGTGTGTC	AATCACTCTCTTTCCTCGAAGCAT
HSD17B6	NM_001035395.2 Bos taurus hydroxysteroid (17-beta) dehydrogenase 6 (HSD17B6), mRNA	GAGGAACCAGACATCAGACAGG	CTAAGGGTATCCCTGTAGGTCTCA
IGFLR1	NM_001099167.2	GTAATGCACCCCTTCCAAGAGT	CTAAGGATGCTCGATTTTCCAGGT
MT1A	NM_001040492.2	GACCTCGCTTTTCCTCCAAATG	TCTTCTTGCAGGAGGGACATCT
MT1E	NM_001114857.2	AAGGACCTCTACTTTGCCACTTG	CTCTTCTTGCAGGAGGGACATCT
MT2A	NM_001075140.1	CAAATGCAAAGATTGCAAGTGCG	GCAGGTTTGTACACGTTGTTCTAT
PCK1	NM_174737.2	GAGGCTGAAGAAGTATGACAACTG	CGTATCTCTTTGCTCTCGAGTGAT
QRFPR	NM_001192681.1	TAAAGAAAAGAGTTGGGGATGGCT	TCATGTGAACAATGTGGAAAGGTG
UGT1A1	NM_001105636.1	GTCTGTCTGGATTCTCAGAAGTGA	AGCCCAAAGAGAAAACCACAATTC
UGT1A6	NM_174762.1	GTATCGGAAGGCCTCCATTTG	AACCACAATTCCGTGTTCTCCA
UGT2A1	NM_001098944.1	GCAAATTCCATCTCCACCTTCCT	TCCCCATGGTCTCACATAGTGTA
RPLP0	NM_001012682.1	CATCACAGAGGAAACTCTGCATTC	AAGTGGGAAGGTGTAATCAGTCTC
